# Supplementary material for: Development and Validation of a Reliable UHPLC-MS/MS Method for Simultaneous Quantification of Macrocyclic Lactones in Bovine Plasma
Source: Molecules. 2022 Feb 1;27(3):998. doi: 10.3390/molecules27030998 (PMC8838099; doi:10.3390/molecules27030998)
Supplement: Supplementary file 1 [file molecules-27-00998-s001.zip]

Archive with 1 entries (1 files):
- molecules-1551301-supplementary.pdf
